# Supplementary material for: Construction and validation of an immune-related genes prognostic index (IRGPI) model in colon cancer
Source: Front Endocrinol (Lausanne). 2022 Nov 9;13:963382. doi: 10.3389/fendo.2022.963382 (PMC9682206; doi:10.3389/fendo.2022.963382)
Supplement: Supplementary file 12 [file Table_1.xlsx]

## Sheet: Sheet1
Well	Sample Name	Target Name	Cт	Cт Mean	Cт SD		ΔCт Mean		ΔΔCт	SD
C3	COLO320	LGALS4	21.2397	21.0003	0.490128		7.65379		3.74473	0.0745974
C4	COLO320	LGALS4	20.4364	21.0003	0.490128		7.65379
C5	COLO320	LGALS4	21.3246	21.0003	0.490128		7.65379
C9	COLO320	ACTIN	13.2287	13.3465	0.293848
C10	COLO320	ACTIN	13.1297	13.3465	0.293848
C12	COLO320	ACTIN	13.6809	13.3465	0.293848
D3	HCT116	LGALS4	16.2974	16.6111	0.29881		5.98747		2.07841	0.236775
D4	HCT116	LGALS4	16.6433	16.6111	0.29881		5.98747
D5	HCT116	LGALS4	16.8924	16.6111	0.29881		5.98747
D9	HCT116	ACTIN	10.297	10.6236	0.626835
D10	HCT116	ACTIN	10.2274	10.6236	0.626835
D12	HCT116	ACTIN	11.3463	10.6236	0.626835
E3	CP-H040	LGALS4	16.2794	16.4026	0.197052		3.90906		0	1
E4	CP-H040	LGALS4	16.6298	16.4026	0.197052		3.90906
E5	CP-H040	LGALS4	16.2985	16.4026	0.197052		3.90906
E9	CP-H040	ACTIN	12.4879	12.4935	0.153101
E10	CP-H040	ACTIN	12.6493	12.4935	0.153101
E12	CP-H040	ACTIN	12.3433	12.4935	0.153101
COLO320	0.0745974
	0.0699939
	0.0830596
HCT116	0.236775
	0.147201
	0.285053
CP-H040	1
	1
	1

## Sheet: Sheet2
Sample Name	Target Name	Cт	Cт Mean	Cт SD		ΔCт Mean		ΔΔCт	SD
COLO320	LGALS4	17.3974	17.4752	0.229909		5.80941		3.83663	0.0699939
COLO320	LGALS4	17.7339	17.4752	0.229909		5.80941
COLO320	LGALS4	17.2943	17.4752	0.229909		5.80941
COLO320	ACTIN	11.9387	11.6658	0.309615
COLO320	ACTIN	11.3294	11.6658	0.309615
COLO320	ACTIN	11.7293	11.6658	0.309615
HCT116	LGALS4	16.3979	16.5014	0.169509		4.73692		2.76414	0.147201
HCT116	LGALS4	16.4093	16.5014	0.169509		4.73692
HCT116	LGALS4	16.697	16.5014	0.169509		4.73692
HCT116	ACTIN	11.7598	11.7645	0.468109
HCT116	ACTIN	11.2987	11.7645	0.468109
HCT116	ACTIN	12.2349	11.7645	0.468109
CP-H040	LGALS4	16.3287	16.3003	0.448857		1.97278		0	1
CP-H040	LGALS4	16.7343	16.3003	0.448857		1.97278
CP-H040	LGALS4	15.8379	16.3003	0.448857		1.97278
CP-H040	ACTIN	14.2973	14.3275	0.0327899
CP-H040	ACTIN	14.3624	14.3275	0.0327899
CP-H040	ACTIN	14.3229	14.3275	0.0327899

## Sheet: Sheet3
Sample Name	Target Name	Cт	Cт Mean	Cт SD	ΔCт	ΔCт Mean		ΔΔCт	SD
COLO320	LGALS4	17.231	17.1093	0.27845		6.86313		3.58971	0.0830596
COLO320	LGALS4	17.3062	17.1093	0.27845		6.86313
COLO320	LGALS4	16.7907	17.1093	0.27845		6.86313
COLO320	ACTIN	10.1297	10.2462	0.103979
COLO320	ACTIN	10.3297	10.2462	0.103979
COLO320	ACTIN	10.279	10.2462	0.103979
HCT116	LGALS4	15.864	15.6025	0.246559		5.08412		1.8107	0.285053
HCT116	LGALS4	15.3742	15.6025	0.246559		5.08412
HCT116	LGALS4	15.5694	15.6025	0.246559		5.08412
HCT116	ACTIN	10.235	10.5184	0.309074
HCT116	ACTIN	10.4723	10.5184	0.309074
HCT116	ACTIN	10.8479	10.5184	0.309074
CP-H040	LGALS4	16.0933	16.3401	0.270633		3.27342		0	1
CP-H040	LGALS4	16.6295	16.3401	0.270633		3.27342
CP-H040	LGALS4	16.2976	16.3401	0.270633		3.27342
CP-H040	ACTIN	12.2397	13.0667	0.756317
CP-H040	ACTIN	13.7233	13.0667	0.756317
CP-H040	ACTIN	13.2371	13.0667	0.756317
