# Supplementary material for: Construction and validation of an immune-related genes prognostic index (IRGPI) model in colon cancer
Source: Front Endocrinol (Lausanne). 2022 Nov 9;13:963382. doi: 10.3389/fendo.2022.963382 (PMC9682206; doi:10.3389/fendo.2022.963382)
Supplement: Supplementary file 13 [file Table_2.xlsx]

## Sheet: Sheet1
	Sample Name	Target Name	Cт	Cт Mean	Cт SD	ΔCт	ΔCт Mean			ΔΔCт
	COLO320	NR5A2	21.0238	21.3292	0.267792		7.63781			4.3813	0.047984
	COLO320	NR5A2	21.5239	21.3292	0.267792		7.63781
	COLO320	NR5A2	21.4399	21.3292	0.267792		7.63781
	COLO320	ACTIN	13.4847	13.6914	1.04473
	COLO320	ACTIN	12.7654	13.6914	1.04473
	COLO320	ACTIN	14.824	13.6914	1.04473
	HCT116	NR5A2	16.9817	17.1676	0.162573		4.4502			1.19369	0.437184
	HCT116	NR5A2	17.2835	17.1676	0.162573		4.4502
	HCT116	NR5A2	17.2375	17.1676	0.162573		4.4502
	HCT116	ACTIN	12.9328	12.7174	0.418886
	HCT116	ACTIN	12.9848	12.7174	0.418886
	HCT116	ACTIN	12.2346	12.7174	0.418886
	CP-H040	NR5A2	15.8473	16.5163	0.697199		3.25651			0	1
	CP-H040	NR5A2	16.463	16.5163	0.697199		3.25651
	CP-H040	NR5A2	17.2387	16.5163	0.697199		3.25651
	CP-H040	ACTIN	13.4876	13.2598	0.37688
	CP-H040	ACTIN	12.8248	13.2598	0.37688
	CP-H040	ACTIN	13.467	13.2598	0.37688
COLO320	0.047984
	0.0378941
	0.024504
HCT116	0.437184
	0.522725
	0.348535
CP-H040	1
	1
	1

## Sheet: Sheet2
Sample Name	Target Name	Cт	Cт Mean	Cт SD	ΔCт	ΔCт Mean				ΔΔCт
COLO320	NR5A2	21.9873	22.1329	0.129928		8.79594				4.72188	0.0378941
COLO320	NR5A2	22.2371	22.1329	0.129928		8.79594
COLO320	NR5A2	22.1743	22.1329	0.129928		8.79594
COLO320	ACTIN	12.2979	13.337	0.916004
COLO320	ACTIN	13.685	13.337	0.916004
COLO320	ACTIN	14.0279	13.337	0.916004
HCT116	NR5A2	15.6235	16.4617	0.852943		5.00994				0.935876	0.522725
HCT116	NR5A2	16.433	16.4617	0.852943		5.00994
HCT116	NR5A2	17.3286	16.4617	0.852943		5.00994
HCT116	ACTIN	10.424	11.4518	1.0373
HCT116	ACTIN	11.433	11.4518	1.0373
HCT116	ACTIN	12.4983	11.4518	1.0373
CP-H040	NR5A2	15.244	15.6824	0.430714		4.07406				0	1
CP-H040	NR5A2	16.105	15.6824	0.430714		4.07406
CP-H040	NR5A2	15.6982	15.6824	0.430714		4.07406
CP-H040	ACTIN	11.3287	11.6083	0.330076
CP-H040	ACTIN	11.5239	11.6083	0.330076
CP-H040	ACTIN	11.9724	11.6083	0.330076

## Sheet: Sheet3
Sample Name	Target Name	Cт	Cт Mean	Cт SD		ΔCт Mean				ΔΔCт
COLO320	NR5A2	22.2096	22.4053	0.185746		8.88645				5.35084	0.024504
COLO320	NR5A2	22.4271	22.4053	0.185746		8.88645
COLO320	NR5A2	22.5792	22.4053	0.185746		8.88645
COLO320	ACTIN	13.639	13.5189	0.107179
COLO320	ACTIN	13.433	13.5189	0.107179
COLO320	ACTIN	13.4847	13.5189	0.107179
HCT116	NR5A2	20.9769	20.691	0.25892		5.05623				1.52063	0.348535
HCT116	NR5A2	20.4723	20.691	0.25892		5.05623
HCT116	NR5A2	20.6238	20.691	0.25892		5.05623
HCT116	ACTIN	15.9327	15.6348	0.795826
HCT116	ACTIN	14.733	15.6348	0.795826
HCT116	ACTIN	16.2387	15.6348	0.795826
CP-H040	NR5A2	17.3279	17.3177	0.984757		3.53561				0	1
CP-H040	NR5A2	16.3279	17.3177	0.984757		3.53561
CP-H040	NR5A2	18.2973	17.3177	0.984757		3.53561
CP-H040	ACTIN	14.237	13.7821	0.504755
CP-H040	ACTIN	13.2391	13.7821	0.504755
CP-H040	ACTIN	13.8703	13.7821	0.504755
