# Supplementary material for: Construction and validation of an immune-related genes prognostic index (IRGPI) model in colon cancer
Source: Front Endocrinol (Lausanne). 2022 Nov 9;13:963382. doi: 10.3389/fendo.2022.963382 (PMC9682206; doi:10.3389/fendo.2022.963382)
Supplement: Supplementary file 14 [file Table_3.xlsx]

## Sheet: Sheet1
Well	Sample Name	Target Name	Cт	Cт Mean	Cт SD	ΔCт	ΔCт Mean				ΔΔCт
C3	COLO320	PPARGC1A	15.3293	15.221	0.103121		3.33389				0.515571	0.699516
C4	COLO320	PPARGC1A	15.2099	15.221	0.103121		3.33389
C5	COLO320	PPARGC1A	15.124	15.221	0.103121		3.33389
C9	COLO320	ACTIN	11.4294	11.8872	0.435967
C10	COLO320	ACTIN	11.9347	11.8872	0.435967
C12	COLO320	ACTIN	12.2974	11.8872	0.435967
D3	HCT116	PPARGC1A	20.0433	20.2428	0.303756		6.718				3.89968	0.0670006
D4	HCT116	PPARGC1A	20.5924	20.2428	0.303756		6.718
D5	HCT116	PPARGC1A	20.0927	20.2428	0.303756		6.718
D9	HCT116	ACTIN	13.4869	13.5248	0.36051
D10	HCT116	ACTIN	13.9027	13.5248	0.36051
D12	HCT116	ACTIN	13.1847	13.5248	0.36051
E3	CP-H040	PPARGC1A	17.2394	17.2494	0.021394		2.81832				0	1
E4	CP-H040	PPARGC1A	17.2739	17.2494	0.021394		2.81832
E5	CP-H040	PPARGC1A	17.2348	17.2494	0.021394		2.81832
E9	CP-H040	ACTIN	14.6857	14.4311	0.221926
E10	CP-H040	ACTIN	14.3284	14.4311	0.221926
E12	CP-H040	ACTIN	14.279	14.4311	0.221926
COLO320	0.699516
	0.629138
	0.743951
HCT116	0.0670006
	0.0995999
	0.0523342
CP-H040	1
	1
	1

## Sheet: Sheet2
Sample Name	Target Name	Cт	Cт Mean	Cт SD	ΔCт	ΔCт Mean		ΔΔCт
COLO320	PPARGC1A	15.3433	15.1109	0.317052		4.49517		0.668551	0.629138
COLO320	PPARGC1A	14.7497	15.1109	0.317052		4.49517
COLO320	PPARGC1A	15.2397	15.1109	0.317052		4.49517
COLO320	ACTIN	10.6284	10.6157	0.311144
COLO320	ACTIN	10.2985	10.6157	0.311144
COLO320	ACTIN	10.9204	10.6157	0.311144
HCT116	PPARGC1A	17.2824	17.5967	0.332464		7.15433		3.32771	0.0995999
HCT116	PPARGC1A	17.9447	17.5967	0.332464		7.15433
HCT116	PPARGC1A	17.563	17.5967	0.332464		7.15433
HCT116	ACTIN	10.464	10.4424	0.237455
HCT116	ACTIN	10.6683	10.4424	0.237455
HCT116	ACTIN	10.1949	10.4424	0.237455
CP-H040	PPARGC1A	13.3721	13.5933	0.328253		3.82661		0	1
CP-H040	PPARGC1A	13.4373	13.5933	0.328253		3.82661
CP-H040	PPARGC1A	13.9704	13.5933	0.328253		3.82661
CP-H040	ACTIN	9.92735	9.76666	0.145658
CP-H040	ACTIN	9.64329	9.76666	0.145658
CP-H040	ACTIN	9.72935	9.76666	0.145658

## Sheet: Sheet3
Sample Name	Target Name	Cт	Cт Mean	Cт SD	ΔCт	ΔCт Mean		ΔΔCт
COLO320	PPARGC1A	18.1927	18.2776	0.0782442		4.10415		0.42672	0.743951
COLO320	PPARGC1A	18.3469	18.2776	0.0782442		4.10415
COLO320	PPARGC1A	18.2932	18.2776	0.0782442		4.10415
COLO320	ACTIN	13.9284	14.1735	0.212258
COLO320	ACTIN	14.2948	14.1735	0.212258
COLO320	ACTIN	14.2973	14.1735	0.212258
HCT116	PPARGC1A	20.1987	20.327	0.318347		7.93353		4.2561	0.0523342
HCT116	PPARGC1A	20.0927	20.327	0.318347		7.93353
HCT116	PPARGC1A	20.6894	20.327	0.318347		7.93353
HCT116	ACTIN	12.2974	12.3934	0.358811
HCT116	ACTIN	12.0924	12.3934	0.358811
HCT116	ACTIN	12.7905	12.3934	0.358811
CP-H040	PPARGC1A	17.3279	17.0054	0.28373		3.67743		0	1
CP-H040	PPARGC1A	16.7943	17.0054	0.28373		3.67743
CP-H040	PPARGC1A	16.8938	17.0054	0.28373		3.67743
CP-H040	ACTIN	13.4892	13.3279	0.148397
CP-H040	ACTIN	13.1972	13.3279	0.148397
CP-H040	ACTIN	13.2973	13.3279	0.148397
